# Supplementary material for: Identification of Streptococcus thermophilus Genes Specifically Expressed under Simulated Human Digestive Conditions Using R-IVET Technology
Source: Microorganisms. 2021 May 21;9(6):1113. doi: 10.3390/microorganisms9061113 (PMC8224003; doi:10.3390/microorganisms9061113)
Supplement: Supplementary file 1 [file microorganisms-09-01113-s001.zip]

Archive with 1 entries (1 files):
- microorganisms-1232892-supplementary.pdf
